# Supplementary material for: Validated UPLC-MS/MS method for the quantification of dasatinib in plasma: Application to pharmacokinetic interaction studies with nutraceuticals in Wistar rats
Source: PLoS One. 2018 Jun 14;13(6):e0199208. doi: 10.1371/journal.pone.0199208 (PMC6002064; doi:10.1371/journal.pone.0199208)
Supplement: S1 Appendix — (XLSX) [file pone.0199208.s001.xlsx]

## Sheet: Average DAS
Average DAS alone (U.C)
TIME	Conc*10 (ng/mL plasma)	SD
0	28.6013	2.95886
0.5	235.635	22.7859
1	153.288	56.3449
2	117.307	47.276
3	99.7111	38.4115
5	79.0884	28.8042
6	69.59	23.2528
24	39.7871	21.7058
Average DAS+Curcumin (I)
TIME	Conc*10 (ng/mL plasma)	SD
0	37.3617	14.8004
0.5	91.5958	46.1632
1	130.478	50.9554
2	211.783	63.2306
3	291.761	41.3947
5	127.052	69.6743
6	76.9656	42.1757
24	50.0457	25.9565
Average DAS+Curcumin (II)
TIME	Conc*10 (ng/mL plasma)	SD
0	24.2626	14.2312
0.5	99.0372	23.0237
1	245.126	27.9105
2	125.489	58.9709
3	99.792	31.8259
5	80.0285	20.9063
6	75.0056	14.4458
24	40.8431	14.2204
Average DAS+Olive oil (I)
TIME	Conc*10 (ng/mL plasma)	SD
0	38.2272	24.8002
0.5	93.6775	59.4548
1	130.781	66.478
2	292.302	68.2229
3	177.123	51.5979
5	117.162	35.781
6	86.6592	22.1761
24	34.1124	13.0186
Average DAS+Olive oil (II)
TIME	Conc*10 (ng/mL plasma)	SD
0	34.6123	15.6604
0.5	66.0428	22.5616
1	95.8128	28.1909
1.5	263.451	92.3232
3	190.202	35.8048
5	109.327	28.4303
6	83.8402	9.90234
24	23.4968	6.65274
Average DAS+Cocoa (I)
TIME	Conc*10 (ng/mL plasma)	SD
0	31.7668	14.6593
0.5	84.5391	39.8378
1	225.415	73.7818
2	112.225	39.1621
3	85.9964	21.1434
5	64.5807	9.84335
6	56.8057	15.9237
24	34.9806	12.1807
Average DAS+Cocoa (II)
TIME	Conc*10 (ng/mL plasma)	SD
0	27.6466	6.66977
0.5	45.23	8.48572
1	78.3121	13.5814
1.5	156.184	89.9799
3	80.2769	25.6353
5	44.7844	21.8604
6	34.1084	15.9313
24	29.2603	9.27912
